# Supplementary material for: Identification of dimethylamine monooxygenase in marine bacteria reveals a metabolic bottleneck in the methylated amine degradation pathway
Source: ISME J. 2017 Mar 17;11(7):1592–601. doi: 10.1038/ismej.2017.31 (PMC5520151; doi:10.1038/ismej.2017.31)
Supplement: Supplementary Table 1 [file ismej201731x3.xls]

## Sheet: S4
Supplementary Table S1. Bacterial strains and plasmids used in this study.
Plasmid/strain	Description/use	Source
E. coli BLR(DE3)pLysS	Host for heterologous expression	Promega
E. coli S17.1	Electrocompetent cells used for conjugation	Lab collection
E. coli JM109	Routine host for cloning	Promega
E. coli BLR(DE3)pLysS + dmmABC	Host for heterologous expression with dmmABC	This study
E. coli BLR(DE3)pLysS + dmmDABC	Host for heterologous expression with dmmDABC	This study
R. pomeroyi DSS-3	Wild type	Gonzalez et al. 2003
R. pomeroyi DSS-3 dmmD::Gm	Wild type with disrupted dmmD	This study
R. pomeroyi DSS-3 dmmD::Gm+dmmD	dmmD mutant complemented with dmmD	This study
R. pomeroyi DSS-3 dmmD::Gm+dmmABC	dmmD mutant complemented with dmmABC	This study
R. pomeroyi DSS-3 dmmD::Gm+dmmDABC	dmmD mutant complemented with dmmDABC	This study
pET28a	Overexpression vector	Novagen
pGEM-T EASY	Conventional cloning vector	Promega
p34S-Gm	Source of gentamicin gene cassette	Dennis and Zylstra 1998
pK18mobsacB	Suicide vector for R. pomeroyi, kanamycin gene cassette	Schäfer et al. 1994
pBBR1MCS-km	Broad-host-range plasmid, kanamycin gene cassette	Kovach et al. 1995
pGEM-T-dmmD::Gm	Spo1579 (dmmD), gentamicin gene cassette cloned into conventional cloning vector	This study
pGEM-T-dmmD	Spo1579 (dmmD) cloned into conventional cloning vector	This study
pGEM-T-dmmABC	Spo1580-1582 (dmmABC) cloned into conventional cloning vector	This study
pGEM-T-dmmABC+prom	Spo1580-1582 (dmmABC), its promotor cloned into conventional cloning vector	This study
pGEM-T-dmmDABC+prom	Spo1580-1582 (dmmDABC), its promotor cloned into conventional cloning vector	This study
pK18mobsac-dmmD::Gm	Spo1579 (dmmD), gentamicin gene cassette cloned into suicide vector	This study
pET28a-dmmABC	Spo1580-1582 (dmmABC) cloned into pET28a	This study
pET28a-dmmDABC	Spo1579-1582 (dmmDABC) cloned into pET28a	This study
pBBR1-dmmD-km	Spo1579-1582 (dmmDABC) cloned into pBBR1MCS-km	This study
pBBR1-dmmABC-km	Spo1580-1582 (dmmDABC) cloned into pBBR1MCS-km	This study
pBBR1-dmmABC-prom-km	Spo1580-1582 (dmmABC), its promotor cloned into pBBR1MCS-km	This study
pBBR1-dmmDABC-prom-km	Spo1579-1582 (dmmDABC), its promotor cloned into pBBR1MCS-km	This study
