# Supplementary material for: Identification of dimethylamine monooxygenase in marine bacteria reveals a metabolic bottleneck in the methylated amine degradation pathway
Source: ISME J. 2017 Mar 17;11(7):1592–601. doi: 10.1038/ismej.2017.31 (PMC5520151; doi:10.1038/ismej.2017.31)
Supplement: Supplementary Table 2 [file ismej201731x4.xls]

## Sheet: S2
Supplementary Table S2. PCR primers used in this study.
Primer	Sequence	Used for
Spo1579F_BamHI	CCAATGGATCCTGGCGATCATCTACAGAACCT	Cloning of Spo1579 (dmmD::Gm)
Spo1579R_HindIII	CCAATAAGCTTGACGCCGTAGATCTTGAACC	Cloning of Spo1579 (dmmD::GM)
Dmm_1580_OEF_NheI	CAATGCTAGCATGCGATCGGACCAACAAGGA	Cloning of Spo1580-1582 (dmmABC)
Dmm_1579_OEF_NheI	CAATGCTAGCATGGCGATCATCTACAGAAC	Cloning of Spo1579-1582 (dmmDABC)
Dmm_OE_HindIII	GAATAAGCTTTTACGTCTGCAACGGCGGTTC	Cloning of Spo1579-1582 or Spo1580-1582 (dmmDABC or dmmABC)
Comp_Spo1579_For_BamHI	CAATGGATCCCCAGTAGTAGAACTCGGTAA	Complementation with Spo1579 (dmmD)
Comp_Spo1579_Rev_HindIII	CAATAAGCTTTCAGCCCTTGGCGGCGCGGAT	Complementation with Spo1579 (dmmD)
DmmABC_prom_R_HindIII	CAATAAGCTTCTCTGTGACTCCCTGATCTG	Complementation with Spo1580-1582 (dmmABC)
DmmABC_F_KpnI	CAATAAGCTTTTGCGATCGGACCAACAAGGA	Complementation with Spo1580-1582 (dmmABC)
DmmDABC_F_XbaI	CAATTCTAGACCAGTAGTAGAACTCGGTAA	Complementation with Spo1579-1582 (dmmDABC)
DmmDABC_R_KpnI	CAATGGTACCTTACGTCTGCAACGGCGGTTC	Complementation with Spo1579-1582 or Spo1580-1582 (dmmDABC or dmmABC)
Spo1579_F714	ACTCGGTAAACACCGTCGTC	Confirmation of Spo1579 (dmmD::Gm)
Spo1579_R3041	ATCGGACATCAGCGAATAGG	Confirmation of Spo1579 (dmmD::Gm)
M13F	GTAAAACGACGGCCAG	Confirmation of Spo1579 (dmmD), Spo1579-1582 or Spo1580-82 (dmmDABC or dmmABC)
M13R	CAGGAAACAGCTATGAC	Confirmation of Spo1579 (dmmD), Spo1579-1582 or Spo1580-82 (dmmDABC or dmmABC)
Dmm_F295	GGCCTGTTCATCGACGATTG	Confirmation of Spo1579-1582 (dmmDABC)
Dmm_R310	CCATGATCAGTTCCAGCGTG	Confirmation of Spo1579-1582 (dmmDABC)
Dmm_F1184	GTTCTTCTTGCGATCGGACC	Confirmation of Spo1579-1582 (dmmDABC)
Dmm_R1258	TGGCGATACTTGGTGGAAAC	Confirmation of Spo1579-1582 or Spo1580-82 (dmmDABC or dmmABC)
Dmm_F2114	CACAACAAGGTCAAGGTCGG	Confirmation of Spo1579-1582 or Spo1580-82 (dmmDABC or dmmABC)
Dmm_R2210	GGCCAGGAACACATGCTTG	Confirmation of Spo1579-1582 or Spo1580-82 (dmmDABC or dmmABC)
Dmm_F2975	GCTCGGTCTATGAAAAGCGG	Confirmation of Spo1579-1582 or Spo1580-82 (dmmDABC or dmmABC)
Dmm_R3120	CCATGATCAGTTCCAGCGTG	Confirmation of Spo1579-1582 or Spo1580-82 (dmmDABC or dmmABC)
