# Supplementary material for: Identification of dimethylamine monooxygenase in marine bacteria reveals a metabolic bottleneck in the methylated amine degradation pathway
Source: ISME J. 2017 Mar 17;11(7):1592–601. doi: 10.1038/ismej.2017.31 (PMC5520151; doi:10.1038/ismej.2017.31)
Supplement: Supplementary Table 3 [file ismej201731x5.xls]

## Sheet: S3
Supplementary Table S3. Distribution of genes for methylated amine metabolism in marine bacterial isolates.
Genome Name	Status	Phylum	Class	Order	Ecosystem/Habitat	tmoX	tmm	tdm	dmmD	dmmA	dmmB	dmmC	gmaS
Corynebacterium marinum DSM 44953	F	Actinobacteria	Actinobacteria	Actinomycetales	Marine, Coastal		x									Actinobacteria
Mycobacterium rhodesiae NBB3	F	Actinobacteria	Actinobacteria	Actinomycetales	Estuary, Contaminated sediment								x			Bacteroidetes
Rhodococcus rhodochrous BKS6-46	P	Actinobacteria	Actinobacteria	Actinomycetales	Marine, Mangrove soil		x				x					Caldithrixae
Aequorivita capsosiphonis DSM 23843	P	Bacteroidetes	Flavobacteriia	Flavobacteriales	Marine, Seawater		x									Chloroflexi
Arenibacter certesii DSM 19833	P	Bacteroidetes	Flavobacteriia	Flavobacteriales	Marine, Host-associated		x									Cyanobacteria
Bizionia argentinensis JUB59, DSM 19628	P	Bacteroidetes	Flavobacteriia	Flavobacteriales	Marine, Surface		x									Firmicutes
Gelidibacter mesophilus DSM 14095	P	Bacteroidetes	Flavobacteriia	Flavobacteriales	Marine, Coastal		x									Alphaproteobacteria
Myroides profundi DSM 19823	D	Bacteroidetes	Flavobacteriia	Flavobacteriales	Marine, Deep sea sediment		x									Betaproteobacteria
Caldithrix abyssi LF13, DSM 13497	P	Caldithrixae	Caldithrixia	Caldithrixales	Marine, Hydrothermal vent			x								Gammaproteobacteria
SAR202 cluster bacterium sp. SCGC AAA240-N13	P	Chloroflexi	unclassified	unclassified	Marine								x			Deltaproteobacteria
Cyanobium sp. PCC 7001	P	Cyanobacteria	unclassified	Chroococcales	Marine, Coastal								x			Thermotogae
Synechococcus sp. CB0205	P	Cyanobacteria	unclassified	Chroococcales	Estuary								x
Synechococcus sp. PCC 7335	P	Cyanobacteria	unclassified	Chroococcales	Marine, Host-associated		x	x					x
Synechococcus sp. PCC 7336	P	Cyanobacteria	unclassified	Chroococcales	Marine, Open ocean								x
Synechococcus sp. WH5701	P	Cyanobacteria	unclassified	Chroococcales	Marine, Coastal								x
Trichodesmium erythraeum IMS101	F	Cyanobacteria	unclassified	Oscillatoriales	Marine, Coastal		x
Bacillus infantis NRRL B-14911	F	Firmicutes	Bacilli	Bacillales	Marine, Seawater			x					x
Bacillus sp. L1(2012)	P	Firmicutes	Bacilli	Bacillales	Marine, Deep sea sediment								x
Bacillus sp. NRRL B-14911	P	Firmicutes	Bacilli	Bacillales	Marine			x					x
Bacillus sp. SG-1	P	Firmicutes	Bacilli	Bacillales	Marine, Sediment			x
Bacillus stratosphericus LAMA 585	P	Firmicutes	Bacilli	Bacillales	Marine, Deep sea sediment			x
Bhargavaea cecembensis DSE10	P	Firmicutes	Bacilli	Bacillales	Marine, Deep sea sediment			x					x
Exiguobacterium marinum DSM 16307	P	Firmicutes	Bacilli	Bacillales	Marine, Sediment								x
Geobacillus kaustophilus HTA426	F	Firmicutes	Bacilli	Bacillales	Marine, Deep sea sediment								x
Geobacillus sp. 12AMOR1	F	Firmicutes	Bacilli	Bacillales	Marine, Hydrothermal vent								x
Halobacillus kuroshimensis DSM 18393	P	Firmicutes	Bacilli	Bacillales	Marine, Deep sea sediment			x
Pontibacillus halophilus DSM 19796	P	Firmicutes	Bacilli	Bacillales	Marine, Host-associated								x
Carnobacterium sp. AT7	P	Firmicutes	Bacilli	Lactobacillales	Marine, Deep sea								x
Sulfobacillus acidophilus TPY	F	Firmicutes	Clostridia	Clostridiales	Marine, Hydrothermal vent								x
Alphaproteobacteria sp. SAR11 A9_spades	D	Proteobacteria	Alphaproteobacteria	Pelagibacterales	Marine, Surface								x
Alphaproteobacteria sp. SAR11 B4	D	Proteobacteria	Alphaproteobacteria	Pelagibacterales	Marine, Surface		x	x					x
Alphaproteobacteria sp. SAR11 HIMB5	D	Proteobacteria	Alphaproteobacteria	Pelagibacterales	Marine, Surface	x	x	x					x
Candidatus Pelagibacter sp. HTCC7211	P	Proteobacteria	Alphaproteobacteria	Pelagibacterales	Marine, Surface	x	x	x					x
Candidatus Pelagibacter ubique HIMB083	P	Proteobacteria	Alphaproteobacteria	Pelagibacterales	Marine, Surface		x	x					x
Candidatus Pelagibacter ubique HIMB140	D	Proteobacteria	Alphaproteobacteria	Pelagibacterales	Marine, Surface		x	x					x
Candidatus Pelagibacter ubique HTCC7214	P	Proteobacteria	Alphaproteobacteria	Pelagibacterales	Marine, Surface	x	x	x					x
Candidatus Pelagibacter ubique SAR11 HTCC1002	P	Proteobacteria	Alphaproteobacteria	Pelagibacterales	Marine, Surface	x	x	x					x
Candidatus Pelagibacter ubique SAR11 HTCC1013	P	Proteobacteria	Alphaproteobacteria	Pelagibacterales	Marine, Surface		x	x					x
Candidatus Pelagibacter ubique SAR11 HTCC1062	F	Proteobacteria	Alphaproteobacteria	Pelagibacterales	Marine, Surface	x	x	x					x
Candidatus Pelagibacter ubique SAR11 HTCC8051	P	Proteobacteria	Alphaproteobacteria	Pelagibacterales	Marine, Surface		x	x					x
Candidatus Pelagibacter ubique SAR11 HTCC9022	P	Proteobacteria	Alphaproteobacteria	Pelagibacterales	Marine, Surface		x	x					x
Candidatus Pelagibacter ubique SAR11 HTCC9565	D	Proteobacteria	Alphaproteobacteria	Pelagibacterales	Marine, Surface		x	x					x
Amorphus coralli DSM 19760	P	Proteobacteria	Alphaproteobacteria	Rhizobiales	Marine, Hydrothermal vent								x
Fulvimarina pelagi HTCC2506	P	Proteobacteria	Alphaproteobacteria	Rhizobiales	Marine, Open ocean		x	x	x	x	x	x	x
Hoeflea phototrophica DFL-43	P	Proteobacteria	Alphaproteobacteria	Rhizobiales	Marine, Host-associated								x
Martelella endophytica YC6887	F	Proteobacteria	Alphaproteobacteria	Rhizobiales	Marine, Host-associated								x
Candidatus Planktomicrobium forsetii SB2	D	Proteobacteria	Alphaproteobacteria	Rhodobacterales	Marine, Pelagic (CHAB-I-5)a	x	x	x					x
Celeribacter baekdonensis B30	P	Proteobacteria	Alphaproteobacteria	Rhodobacterales	Marine, Deep sea sediment		x	x	x	x	x	x	x
Celeribacter neptunius DSM 26471	D	Proteobacteria	Alphaproteobacteria	Rhodobacterales	Marine, Seawater		x	x	x	x	x	x	x
Citreicella sp. 357	P	Proteobacteria	Alphaproteobacteria	Rhodobacterales	Marine, Beach sand		x	x					x
Citreicella sp. SE45	P	Proteobacteria	Alphaproteobacteria	Rhodobacterales	Marine, Sediment		x	x	x	x	x	x	x
Citreicella thiooxidans DSM 10146	D	Proteobacteria	Alphaproteobacteria	Rhodobacterales	Marine, Seawater		x	x	x	x	x	x	x
Donghicola sp. S598	P	Proteobacteria	Alphaproteobacteria	Rhodobacterales	Marine, Hydrothermal vent		x	x
Donghicola xiamenensis DSM 18339	P	Proteobacteria	Alphaproteobacteria	Rhodobacterales	Marine, Surface		x	x	x	x	x	x	x
Labrenzia sp. DG1229	P	Proteobacteria	Alphaproteobacteria	Rhodobacterales	Marine, Host-associated			x					x
Leisingera aquimarina DSM 24565	P	Proteobacteria	Alphaproteobacteria	Rhodobacterales	Marine, Biofilm	x	x	x	x	x	x	x	x
Leisingera methylohalidivorans MB2, DSM 14336	F	Proteobacteria	Alphaproteobacteria	Rhodobacterales	Marine, Coastal	x	x	x	x	x	x	x	x
Leisingera nanhaiensis NH52F, DSM 24252	P	Proteobacteria	Alphaproteobacteria	Rhodobacterales	Marine, Sediment		x	x	x	x	x	x	x
Oceanicola batsensis HTCC2597 *	P	Proteobacteria	Alphaproteobacteria	Rhodobacterales	Marine, Pelagic open ocean								x
Oceanicola nanhaiensis DSM 18065	P	Proteobacteria	Alphaproteobacteria	Rhodobacterales	Marine, Sediment								x
Octadecabacter arcticus 238, DSM 13978	F	Proteobacteria	Alphaproteobacteria	Rhodobacterales	Marine, Sea ice		x	x	x	x	x	x	x
Paracoccus homiensis DSM 17862	D	Proteobacteria	Alphaproteobacteria	Rhodobacterales	Marine, Sediment			x
Paracoccus zeaxanthinifaciens ATCC 21588	P	Proteobacteria	Alphaproteobacteria	Rhodobacterales	Marine, Coastal			x
Pelagibaca bermudensis HTCC2601	P	Proteobacteria	Alphaproteobacteria	Rhodobacterales	Marine, Open ocean		x	x			x		x
Phaeobacter caeruleus 13, DSM 24564	P	Proteobacteria	Alphaproteobacteria	Rhodobacterales	Marine, Biofilm	x	x	x	x	x	x	x	x
Phaeobacter daeponensis TF-218, DSM 23529	P	Proteobacteria	Alphaproteobacteria	Rhodobacterales	Marine, Sediment		x	x	x	x	x	x	x
Phaeobacter sp. Y4I *	P	Proteobacteria	Alphaproteobacteria	Rhodobacterales	Marine, Pelagic coastal		x	x	x	xc	x	x	x
Planktomarina temperata RCA23, DSM 22400 *	F	Proteobacteria	Alphaproteobacteria	Rhodobacterales	Marine, Pelagic surface (DC5-80-3)b								x
Ponticoccus litoralis DSM 18986	D	Proteobacteria	Alphaproteobacteria	Rhodobacterales	Marine, Coastal	x	x	x	x	x	x	x	x
Rhodobacteraceae bacterium KLH11	P	Proteobacteria	Alphaproteobacteria	Rhodobacterales	Marine, Host-associated				x	x	x	x	x
Rhodobacterales sp. HTCC2083 *	P	Proteobacteria	Alphaproteobacteria	Rhodobacterales	Marine, Pelagic	x	x	x	x	xc	x	x	x
Rhodobacterales sp. HTCC2150 *	P	Proteobacteria	Alphaproteobacteria	Rhodobacterales	Marine, Pelagic surface (DC5-80-3)b	x	x	x	x	x	xc	x	x
Rhodobacterales sp. HTCC2255 *	P	Proteobacteria	Alphaproteobacteria	Rhodobacterales	Marine, Pelagic coastal (NAC11-7)b	x	x	x	x	x	x	x	x
Rhodobacterales sp. HTCC2255 metagenome *	D	Proteobacteria	Alphaproteobacteria	Rhodobacterales	Marine, Pelagic coastal (NAC11-7)b	x	x	x	x	x		x	x
Roseibium sp. TrichSKD4	P	Proteobacteria	Alphaproteobacteria	Rhodobacterales	Marine, Host-associated	x		x	x	x	x	x	x
Roseobacter litoralis Och 149	F	Proteobacteria	Alphaproteobacteria	Rhodobacterales	Marine, Host-associated	x	x	x	x	x	x	x	x
Roseobacter sp. AzwK-3b	P	Proteobacteria	Alphaproteobacteria	Rhodobacterales	Marine, Coastal	x	x	x					x
Roseobacter sp. CHAB-I-5 SCGC AAA076-A02 *	D	Proteobacteria	Alphaproteobacteria	Rhodobacterales	Marine, Pelagic (CHAB-I-5)b	x	x	x					x
Roseobacter sp. CHAB-I-5 SCGC AAA076-I17 *	D	Proteobacteria	Alphaproteobacteria	Rhodobacterales	Marine, Pelagic (CHAB-I-5)b	x	x	x					x
Roseobacter sp. CHAB-I-5 SCGC AAA076-M18 *	D	Proteobacteria	Alphaproteobacteria	Rhodobacterales	Marine, Pelagic (CHAB-I-5)b			x					x
Roseobacter sp. MED193	P	Proteobacteria	Alphaproteobacteria	Rhodobacterales	Marine, Surface								x
Roseobacter sp. R2A57 *	D	Proteobacteria	Alphaproteobacteria	Rhodobacterales	Marine, Pelagic coastal								x
Roseobacter sp. SK209-2-6	P	Proteobacteria	Alphaproteobacteria	Rhodobacterales	Marine	x		x	x	x	x	x	x
Roseobacter sp. SCGC AAA076-C03 *	P	Proteobacteria	Alphaproteobacteria	Rhodobacterales	Marine, Pelagic (NAC11-7)b			x
Roseobacter sp. SCGC AAA298-K06 *	P	Proteobacteria	Alphaproteobacteria	Rhodobacterales	Marine, Pelagic (SAG-O19)b	x	x	x					x
Roseovarius nubinhibens ISM	P	Proteobacteria	Alphaproteobacteria	Rhodobacterales	Marine, Surface	x	x	x	x	x	x	x	x
Roseovarius sp. 217	P	Proteobacteria	Alphaproteobacteria	Rhodobacterales	Marine, Coastal	x	x	x	x	x	x	x	x
Roseovarius sp. TM1035	P	Proteobacteria	Alphaproteobacteria	Rhodobacterales	Marine, Host-associated	x	x	x	x	x	x	x	x
Ruegeria pomeroyi DSS-3 *	F	Proteobacteria	Alphaproteobacteria	Rhodobacterales	Marine, Pelagic coastal	x	x	x	x	x	x	x	x
Ruegeria sp. TW15	P	Proteobacteria	Alphaproteobacteria	Rhodobacterales	Marine, Host-associated			x	x	x	x	x	x
Sulfitobacter donghicola JCM 14565	P	Proteobacteria	Alphaproteobacteria	Rhodobacterales	Marine, Seawater								x
Thalassiobium sp. R2A62	P	Proteobacteria	Alphaproteobacteria	Rhodobacterales	Marine, Coastal	x	x	x	x	x	x	x	x
Tropicibacter naphthalenivorans DSM 19561	D	Proteobacteria	Alphaproteobacteria	Rhodobacterales	Marine, Seawater		x	x	x	x	x	x	x
Nisaea denitrificans DSM 18348	P	Proteobacteria	Alphaproteobacteria	Rhodospirillales	Marine, Surface								x
Thalassospira profundimaris WP0211	P	Proteobacteria	Alphaproteobacteria	Rhodospirillales	Marine, Deep sea sediment		x	x	x	x	x	x
Alphaproteobacteria bacterium SCGC AB-629-F11	D	Proteobacteria	Alphaproteobacteria	unclassified	Marine, Deep sea	x	x	x					x
Alphaproteobacteria bacterium SCGC AB-629-G21	D	Proteobacteria	Alphaproteobacteria	unclassified	Marine, Deep sea								x
Alphaproteobacterium SCGC AAA240-E13	P	Proteobacteria	Alphaproteobacteria	unclassified	Marine								x
Alphaproteobacterium SCGC AAA288-E13	P	Proteobacteria	Alphaproteobacteria	unclassified	Marine								x
Alphaproteobacterium SCGC AAA288-N07	P	Proteobacteria	Alphaproteobacteria	unclassified	Marine								x
Alphaproteobacterium SCGC AAA300-J16	D	Proteobacteria	Alphaproteobacteria	unclassified	Marine								x
Alphaproteobacterium sp. HIMB5	F	Proteobacteria	Alphaproteobacteria	unclassified	Marine, Surface	x	x	x					x
Alphaproteobacterium sp. HIMB59	F	Proteobacteria	Alphaproteobacteria	unclassified	Marine, Coastal	x	x	x	x				x
Candidatus Puniceispirillum marinum IMCC1322	F	Proteobacteria	Alphaproteobacteria	unclassified	Marine, Surface				x	x	x	x	x
SAR116 cluster Alphaproteobacterium sp. HIMB100	P	Proteobacteria	Alphaproteobacteria	unclassified	Marine, Coastal			x
Pusillimonas sp. T7-7	F	Proteobacteria	Betaproteobacteria	Burkholderiales	Marine, Sediment	x
Oceanimonas doudoroffii	D	Proteobacteria	Gammaproteobacteria	Aeromonadales	Marine, Polluted seawater		x				x
Colwellia psychrerythraea 34H	F	Proteobacteria	Gammaproteobacteria	Alteromonadales	Marine, Sediment	x
Marinobacter manganoxydans MnI7-9	P	Proteobacteria	Gammaproteobacteria	Alteromonadales	Marine, Hydrothermal vent								x
Marinobacter sp. BSs20148	F	Proteobacteria	Gammaproteobacteria	Alteromonadales	Marine, Deep sea sediment		x
Marinobacterium georgiense DSM 11526	D	Proteobacteria	Gammaproteobacteria	Alteromonadales	Marine, Sediment		x	x	x	x	x	x	x
Marinobacterium litorale DSM 23545	P	Proteobacteria	Gammaproteobacteria	Alteromonadales	Marine, Surface		x	x	x	x	x	x	x
Marinobacterium stanieri S30	P	Proteobacteria	Gammaproteobacteria	Alteromonadales	Marine, Coastal		x	x	x	x	x	x	x
Pseudoalteromonas haloplanktis TAC125	F	Proteobacteria	Gammaproteobacteria	Alteromonadales	Marine, Coastal		x
Psychromonas aquimarina ATCC BAA-1526	P	Proteobacteria	Gammaproteobacteria	Alteromonadales	Marine, Sediment	x
Endozoicomonas elysicola MKT110	P	Proteobacteria	Gammaproteobacteria	Oceanospirillales	Marine, Host-associated		x
Halomonas meridiana R1t3	P	Proteobacteria	Gammaproteobacteria	Oceanospirillales	Marine, Host-associated		x	x	x		x	x	x
Marinomonas mediterranea MMB-1, ATCC 700492	F	Proteobacteria	Gammaproteobacteria	Oceanospirillales	Marine, Seawater						x		x
Marinomonas posidonica IVIA-Po-181	F	Proteobacteria	Gammaproteobacteria	Oceanospirillales	Marine, Host-associated						x		x
Marinomonas sp. MED121	P	Proteobacteria	Gammaproteobacteria	Oceanospirillales	Marine, Surface								x
Oceanobacter kriegii DSM 6294	P	Proteobacteria	Gammaproteobacteria	Oceanospirillales	Marine, Seawater		x	x			x	x	x
Oceanospirillum maris DSM 6286	P	Proteobacteria	Gammaproteobacteria	Oceanospirillales	Marine, Seawater								x
Dasania marina DSM 21967	P	Proteobacteria	Gammaproteobacteria	Pseudomonadales	Marine, Sediment		x				x
Methylophaga aminisulfidivorans MP, KCTC 12909	P	Proteobacteria	Gammaproteobacteria	Thiotrichales	Marine, Coastal		x	x	x	x	x	x	x
Methylophaga thiooxydans DMS010	P	Proteobacteria	Gammaproteobacteria	Thiotrichales	Marine, Coastal				x	x	x	x	x
Thiomicrospira chilensis DSM 12352	P	Proteobacteria	Gammaproteobacteria	Thiotrichales	Marine, Open ocean								x
Thiomicrospira crunogena XCL-2	F	Proteobacteria	Gammaproteobacteria	Thiotrichales	Marine, Hydrothermal vent								x
Thiomicrospira sp. JR2	D	Proteobacteria	Gammaproteobacteria	Thiotrichales	Marine, Hydrothermal vent		x	x			x	x	x
Thiomicrospira sp. KP2	D	Proteobacteria	Gammaproteobacteria	Thiotrichales	Marine, Hydrothermal vent								x
Thiomicrospira sp. MA2-6	P	Proteobacteria	Gammaproteobacteria	Thiotrichales	Marine, Hydrothermal vent								x
Gammaproteobacteria bacterium SCGC AB-629-P17	D	Proteobacteria	Gammaproteobacteria	unclassified	Marine, Deep sea	x	x	x	x
Gammaproteobacterium IMCC2047	P	Proteobacteria	Gammaproteobacteria	unclassified	Marine, Coastal				x				x
Gammaproteobacterium SCGC AAA007-O20	P	Proteobacteria	Gammaproteobacteria	unclassified	Marine, Open ocean	x		x
Gammaproteobacterium SCGC AAA008-P15	D	Proteobacteria	Gammaproteobacteria	unclassified	Marine	x	x	x	x				x
Gammaproteobacterium SCGC AAA076-D02	P	Proteobacteria	Gammaproteobacteria	unclassified	Marine	x	x				x		x
Gammaproteobacterium SCGC AAA076-D13	P	Proteobacteria	Gammaproteobacteria	unclassified	Marine	x	x	x					x
Gammaproteobacterium SCGC AAA076-E13	P	Proteobacteria	Gammaproteobacteria	unclassified	Marine			x
Gammaproteobacterium SCGC AAA076-F14	P	Proteobacteria	Gammaproteobacteria	unclassified	Marine	x	x						x
Gammaproteobacterium SCGC AAA240-I17	D	Proteobacteria	Gammaproteobacteria	unclassified	Marine		x	x
Desulfobacterium autotrophicum HRM2, DSM 3382	F	Proteobacteria	Deltaproteobacteria	Desulfobacterales	Marine, Sediment				x
Desulfospira joergensenii DSM 10085	P	Proteobacteria	Deltaproteobacteria	Desulfobacterales	Marine, Sediment								x
Desulfotignum phosphitoxidans FiPS-3, DSM 13687	D	Proteobacteria	Deltaproteobacteria	Desulfobacterales	Marine, Sediment				x
SAR324 cluster bacterium SCGC AAA001-C10	P	Proteobacteria	Deltaproteobacteria	unclassified	Marine, Open ocean	x		x					x
SAR324 cluster bacterium sp. SCGC AAA240-O02	D	Proteobacteria	Deltaproteobacteria	unclassified	Marine	x	x
Kosmotoga olearia TBF 19.5.1	F	Thermotogae	Thermotogae	Thermotogales	Marine, Oil-reservoir			x
* pelagic Roseobacter isolate or pelagic cultured Roseobacter strain
a lineage of largely uncultivated pelagic Roseobacter based on Billerbeck et al. (2016)
b lineage of largely uncultivated pelagic Roseobacter based on Zhang et al. (2016)
c gene detected by manual screening of the gene neighbourhood
