# Supplementary material for: Identification of dimethylamine monooxygenase in marine bacteria reveals a metabolic bottleneck in the methylated amine degradation pathway
Source: ISME J. 2017 Mar 17;11(7):1592–601. doi: 10.1038/ismej.2017.31 (PMC5520151; doi:10.1038/ismej.2017.31)
Supplement: Supplementary Table 4 [file ismej201731x6.xls]

## Sheet: S5
Supplementary Table S4. Abundance of MA degradation genes in metagenomes used in this study.
IMG Genome ID	Study Name	Genome Name / Sample Name	Reference	Genome Size	Gene Count	RecA	DnaK	DnaK*	Single copy reference	Tmm	Tmm*	Tmm	Tdm	Tdm*	Tdm	DmmD	DmmD*	DmmD	DmmA	DmmA*	DmmA	DmmB	DmmB*	DmmB	DmmC	DmmC*	DmmC	GmaS	GmaS*	GmaS	TmoX	TmoX*	TmoX
3300002186	Marine eukaryotic phytoplankton communities from the Norwegian Sea and Atlantic Ocean	Marine eukaryotic phytoplankton communities from the Norwegian Sea - 10m ARK-5M Metagenome (Norwegian Sea (NS) 10m ARK-5M Metagenome, ASSEMBLY_DATE=20140112)	Mock, unpublished data	559495569	1333897	89	152	64.7652	76.8826	52	39.6356	51.5533	70	30.8612	40.1407	7	6.30184	8.1967	2	3.22066	4.18906	2	2.09146	2.72033	7	6.76338	8.79702	48	37.2489	48.449	22	23.9556	31.1586
3300001973	Marine microbial communities from Global Ocean Sampling (GOS)	Marine microbial communities from Bermuda, Atlantic Ocean - GS001	Rusch et al. (2007)	244454478	459878	83	144	61.3565	72.1783	19	14.4822	20.0645	17	7.49486	10.3838	0	0	0		0	0		0	0		0	0	27	20.9525	29.0288	8	8.71111	12.0689
3300001962	Marine microbial communities from Global Ocean Sampling (GOS)	Marine microbial communities from Cocos Island, Costa Rica - GS023	Rusch et al. (2007)	93108667	176476	39	96	40.9043	39.9522	17	12.9578	32.4332	11	4.84961	12.1385	1	0.900262	2.25335		0	0		0	0	1	0.966197	2.41838	21	16.2964	40.7897	4	4.35556	10.9019
3300001945	Marine microbial communities from Global Ocean Sampling (GOS)	Marine microbial communities from Galapagos, Equador - GS026	Rusch et al. (2007)	63080825	112133	33	72	30.6783	31.8391	7	5.33556	16.7579	13	5.73136	18.001	0	0	0		0	0		0	0		0	0	11	8.5362	26.8104	4	4.35556	13.6799
3300002178	Marine microbial communities from oxygen minimum zone in the mesopelagic equatorial Pacific	Marine microbial communities from oxygen minimum zone in mesopelagic equatorial Pacific - METZYME_3_150m (METZYME_3_150m, ASSEMBLY_DATE=20140105)	Dupont, unpublished data	181297340	422891	70	119	50.7043	60.3522	17	12.9578	21.4703	27	11.9036	19.7236	0	0	0	0	0	0	0	0	0	0	0	0	23	17.8484	29.5738	16	17.4222	28.8676
3300002176	Marine microbial communities from oxygen minimum zone in the mesopelagic equatorial Pacific	Marine microbial communities from oxygen minimum zone in mesopelagic equatorial Pacific - METZYME_5_50m (METZYME_5_50m, ASSEMBLY_DATE=20140105)	Dupont, unpublished data	276313254	697677	144	250	106.522	125.261	33	25.1533	20.0808	53	23.3663	18.6541	1	0.900262	0.71871	0	0	0	2	2.09146	1.66969	2	1.93239	1.5427	38	29.4887	23.5418	22	23.9556	19.1245
3300001949	Marine microbial communities from Global Ocean Sampling (GOS)	Marine microbial communities from Panama City, Panama - GS022	Rusch et al. (2007)	76322024	131400	36	84	35.7913	35.8957	17	12.9578	36.0985	22	9.69923	27.0206		0	0		0	0		0	0		0	0	22	17.0724	47.5612	6	6.53333	18.2009
3300001927	Marine microbial communities from Global Ocean Sampling (GOS)	Marine microbial communities from Polynesia - GS044	Rusch et al. (2007)	562395	1015	0	0	0	0	0	0	0	0	0	0	0	0	0	0	0	0	0	0	0	0	0	0	0	0	0	0	0	0
3300001931	Marine microbial communities from Global Ocean Sampling (GOS)	Marine microbial communities from Polynesia - GS045	Rusch et al. (2007)	636185	1152	0	2	0.852174	0.426087	0	0	0	0	0	0	0	0	0	0	0	0	0	0	0	0	0	0	0	0	0	0	0	0
3300001922	Marine microbial communities from Global Ocean Sampling (GOS)	Marine microbial communities from Polynesia - GS046	Rusch et al. (2007)	336890	629	0		0	0	0	0	0	0	0	0	0	0	0	0	0	0	0	0	0	0	0	0	0	0	0	0	0	0
3300001942	Marine microbial communities from Global Ocean Sampling (GOS)	Marine microbial communities from Polynesia - GS047	Rusch et al. (2007)	50627822	92716	31	48	20.4522	25.7261	14	10.6711	41.4797	12	5.29049	20.5647		0	0		0	0		0	0		0	0	16	12.4163	48.2634	4	4.35556	16.9305
3300001966	Marine microbial communities from Global Ocean Sampling (GOS)	Marine microbial communities from Roca Redonda, Equador - GS030	Rusch et al. (2007)	149020677	269933	107	212	90.3304	98.6652	46	35.0622	35.5366	70	30.8612	31.2787	1	0.900262	0.912442	3	4.83099	4.89634	2	2.09146	2.11976	1	0.966197	0.979268	50	38.8009	39.3258	19	20.6889	20.9688
3300001964	Marine microbial communities from Global Ocean Sampling (GOS)	Marine microbial communities from Rosario Bank, Honduras - GS018	Rusch et al. (2007)	105952902	195732	108	128	54.5391	81.2696	17	12.9578	15.9442	23	10.1401	12.4771		0	0		0	0		0	0		0	0	22	17.0724	21.0071	9	9.8	12.0586
3300005703	Marine microbial communities from the Baltic Sea	Marine microbial communities from the Baltic Sea (re-annotation)	Herlemann et al. (2013)	1811214	2168	1	1	0.426087	0.713043	0	0	0	0	0	0		0	0		0	0		0	0		0	0	0	0	0		0	0
3300001937	Marine microbial communities from Global Ocean Sampling (GOS)	Marine microbial communities from the Equatorial Pacific Ocean - GS037	Rusch et al. (2007)	36191958	63262	21	41	17.4696	19.2348	9	6.86	35.6646	16	7.05398	36.6731	1	0.900262	4.68039		0	0	1	1.04573	5.43667	1	0.966197	5.02318	6	4.65611	24.2067	4	4.35556	22.6442
3300003475	Marine microbial communities from Global Ocean Sampling (GOS)	Marine microbial communities from the Indian Ocean - GS112 (warm waters)	Rusch et al. (2007)	224938505	730224	40	27	11.5043	25.7522	5	3.81111	14.7992	12	5.29049	20.5439		0	0	1	1.61033	6.25318		0	0		0	0	8	6.20814	24.1073	1	1.08889	4.22834
3300002033	Marine microbial communities from Global Ocean Sampling (GOS)	Marine microbial communities from the Sargasso Sea - GS000a &b	Rusch et al. (2007)	875598064	1295471	250	250	106.522	178.261	140	106.711	59.8623	250	110.219	61.8299		0	0		0	0	3	3.1372	1.75989		0	0	191	148.219	83.1475	84	91.4667	51.3106
3300001971	Marine microbial communities from Global Ocean Sampling (GOS)	Marine microbial communities from the Sargasso Sea - GS000c	Rusch et al. (2007)	234314346	409070	120	243	103.539	111.77	56	42.6844	38.1897	82	36.1517	32.3448		0	0		0	0	1	1.04573	0.935614		0	0	52	40.3529	36.1037	29	31.5778	28.2526
3300001972	Marine microbial communities from Global Ocean Sampling (GOS)	Marine microbial communities from the Sargasso Sea - GS000d	Rusch et al. (2007)	238012998	443409	141	249	106.096	123.548	50	38.1111	30.8473	102	44.9692	36.3982		0	0		0	0		0	0		0	0	71	55.0973	44.5959	29	31.5778	25.5592
3300001923	Marine microbial communities from Global Ocean Sampling (GOS)	Marine microbial communities from the Tropical South Pacific Ocean - GS038	Rusch et al. (2007)	451181	795	2	1	0.426087	1.21304	0	0	0	0	0	0		0	0		0	0		0	0		0	0	0	0	0		0	0
3300001930	Marine microbial communities from Global Ocean Sampling (GOS)	Marine microbial communities from the Tropical South Pacific Ocean - GS039	Rusch et al. (2007)	641644	1142	2	2	0.852174	1.42609	0	0	0	0	0	0		0	0		0	0		0	0		0	0	0	0	0		0	0
3300001929	Marine microbial communities from Global Ocean Sampling (GOS)	Marine microbial communities from the Tropical South Pacific Ocean - GS040	Rusch et al. (2007)	610868	1093	0	0	0	0	0	0	0	0	0	0	0	0	0	0	0	0	0	0	0	0	0	0	0	0	0	0	0	0
3300001925	Marine microbial communities from Global Ocean Sampling (GOS)	Marine microbial communities from the Tropical South Pacific Ocean - GS041	Rusch et al. (2007)	494549	909	0	0	0	0	0	0	0	0	0	0	0	0	0	0	0	0	0	0	0	0	0	0	0	0	0	0	0	0
3300001926	Marine microbial communities from Global Ocean Sampling (GOS)	Marine microbial communities from the Tropical South Pacific Ocean - GS042	Rusch et al. (2007)	542583	953	1	2	0.852174	0.926087	0	0	0	0	0	0		0	0		0	0		0	0		0	0	0	0	0		0	0
3300001928	Marine microbial communities from Global Ocean Sampling (GOS)	Marine microbial communities from the Tropical South Pacific Ocean - GS043	Rusch et al. (2007)	612652	1073	0	4	1.70435	0.852174	0	0	0	0	0	0	0	0	0	0	0	0	0	0	0	0	0	0	0	0	0	0	0	0
3300001969	Marine microbial communities from Global Ocean Sampling (GOS)	Marine microbial communities from Yucatan Channel, Mexico - GS017	Rusch et al. (2007)	174719720	322314	81	162	69.0261	75.013	22	16.7689	22.3546	34	14.9897	19.9828		0	0		0	0		0	0		0	0	33	25.6086	34.1389	15	16.3333	21.774
3300003073	Marine microbial communities from surface seawater at Puget Sound	Marine surface microbial communities Puget Sound, Washington, USA	Armbrust, unpublished data	2059964	1892	0	1	0.426087	0.213043	0	0	0	0	0	0	0	0	0	0	0	0	0	0	0	0	0	0	0	0	0	0	0	0
2156126005	Marine Trichodesmium cyanobacterial communities from the Bermuda Atlantic Time-Series	Marine Trichodesmium cyanobacterial communities from the Bermuda Atlantic Time-Series	Walworth et al. (2015)	131475334	242907	9	20	8.52174	8.76087	1	0.762222	8.7003	0	0	0		0	0		0	0		0	0		0	0	1	0.776018	8.85777	1	1.08889	12.429
3300005722	Marine Trichodesmium cyanobacterial communities from the North Pacific Subtropical Gyre outside Oahu, Hawaii	Marine Trichodesmium cyanobacterial communities from the North Pacific Subtropical Gyre outside Oahu, HI, sample from new species B colonies (re-annotation)	DeLong , unpublished data	27189071	39432	8	11	4.68696	6.34348	1	0.762222	12.0158	1	0.440874	6.95004	1	0.900262	14.1919	1	1.61033	25.3856		0	0	1	0.966197	15.2313	1	0.776018	12.2333	1	1.08889	17.1655
3300003147	Marine planktonic communities from Hawaii Ocean Times Series Station (HOT/ALOHA)	Planktonic microbial communities from North Pacific Subtropical Gyre	DeLong et al. (2006)	77402504	118165	17	31	13.2087	15.1043	6	4.57333	30.2783	8	3.52699	23.3508	1	0.900262	5.96029	1	1.61033	10.6614	1	1.04573	6.92338	2	1.93239	12.7936	7	5.43213	35.964	6	6.53333	43.2547
Various*	Pelagic marine microbial communities from North Sea	Multiple metagenomes from near Helgoland, sample site Kabeltonne - North Sea	Teeling, unpublished data	34798755582	72130987	7831	9903	4219.54	6025.27	1765	1345.32	17.1794	2613	1152	19.1195	384	345.701	5.73752	206	331.728	5.50561	278	290.713	4.8249	407	393.242	6.52655	2345	1819.76	30.2022	1021	1111.76	18.4515
* The North Sea metagenomes include the following datasets (IMG genome ID): 3300009077; 3300009472;3300001344; 3300001352; 3300009476; 3300009437; 3300001348; 3300001353; 3300001347; 3300009440; 3300009467; 3300009495; 3300009423; 3300009438; 3300009507; 3300009496; 3300009074; 3300004113; 3300009447; 3300009071; 3300004097; 3300009193; 3300001355; 3300009435; 3300003847; 3300001351; 3300009433; …
References
DeLong EF, Preston CM, Mincer T, Rich V, Hallam SJ, Frigaard N-U et al. (2006). Community genomics among strafified microbial assemblages in the ocean's interior. Nature 311: 496-503.
Herlemann DPR, Lundin D, Labrenz M, Jürgens K, Zheng Z, Aspeborg H et al. (2013). Metagenomic de novo assembly of an aquatic representative of the verrucomicrobial class Spartobacteria. mBio 4:e00569-12. doi:10.1128/mBio.00569-12.
Rusch DB, Halpern AL, Sutton G, Heidelberg KB, Williamson S, Yooseph S et al. (2007). The Sorcerer II global ocean sampling expedition: northwest Atlantic through eastern tropical Pacific. PLoS Biol 5: e77.
Walworth N, Pfreundt U, Nelson WC, Mincer T, Heidelberg JF, Fu F et al. (2015). Trichodesmium genome maintains abundant, widespread noncoding DNA in situ, despite oligotrophic lifestyle. Proc Natl Acad Sci USA 112: 4251-4256.
