# Supplementary material for: Identification of dimethylamine monooxygenase in marine bacteria reveals a metabolic bottleneck in the methylated amine degradation pathway
Source: ISME J. 2017 Mar 17;11(7):1592–601. doi: 10.1038/ismej.2017.31 (PMC5520151; doi:10.1038/ismej.2017.31)
Supplement: Supplementary Table 5 [file ismej201731x7.xls]

## Sheet: S5
Supplementary Table S5. Metatranscriptome data used in this study.
taxon_oid	Domain	Status	Study Name	Genome Name / Sample Name	Sequencing Center	IMG Genome ID	Genome Size * assembled	Gene Count * assembled	Tmm*	Tdm*	DmmD*	DmmA*	DmmB*	DmmC*	GmaS*	TmoX*	RecA*
3300009739	*Microbiome	Draft	Microbial and viral regulation of community carbon cycling across diverse low-oxygen zones	Marine microbial and viral communities from Louisana Shelf, Gulf of Mexico - GoM_2015_C6C_194_18m (Metagenome Metatranscriptome)	DOE Joint Genome Institute (JGI)	3300009739	71711588	137391	6.09778	0	0	0	0	0	2.32805	37.0222	30
3300008178	*Microbiome	Draft	Marine microbial communities from the Southern Atlantic ocean transect to study dissolved organic matter and carbon cycling	Marine microbial communities from the Southern Atlantic ocean - KN S17 DCM_A metaT (Metagenome Metatranscriptome)	DOE Joint Genome Institute (JGI)	3300008178	96390449	204763	9.14667	3.04309	0	0	0	0	8.5362	201.444	111
3300007610	*Microbiome	Draft	Marine microbial communities from the Southern Atlantic ocean transect to study dissolved organic matter and carbon cycling	Marine microbial communities from the Southern Atlantic ocean - KN S15 Surf_A metaT (Metagenome Metatranscriptome)	DOE Joint Genome Institute (JGI)	3300007610	129798274	414174	14.4822	6.95564	0	0	0	0	22.5045	125.222	250
3300007596	*Microbiome	Draft	Marine microbial communities from the Southern Atlantic ocean transect to study dissolved organic matter and carbon cycling	Marine microbial communities from the Southern Atlantic ocean - KN S19 DCM_B metaT (Metagenome Metatranscriptome)	DOE Joint Genome Institute (JGI)	3300007596	64515886	216098	8.38444	2.60837	0	0	0	0	10.0882	119.778	145
3300006721	*Microbiome	Draft	Marine microbial communities from the Southern Atlantic ocean transect to study dissolved organic matter and carbon cycling	Marine microbial communities from the Southern Atlantic ocean transect to study dissolved organic matter and carbon cycling - KN S7 250_B metaT (Metagenome Metatranscriptome)	DOE Joint Genome Institute (JGI)	3300006721	150509489	433864	12.1956	15.6502	0	0	0	0	21.7285	264.6	217
3300006396	*Microbiome	Draft	Aqueous microbial communities from the Delaware River and Bay under freshwater to marine salinity gradient to study organic matter cycling in a time-series	Aqueous microbial communities from the Delaware River and Bay under freshwater to marine salinity gradient to study organic matter cycling in a time-series - DEBay_Spr_20_>0.8_RNA2 (Metagenome Metatranscriptome)	DOE Joint Genome Institute (JGI)	3300006396	264300332	700898	10.6711	1.73891	0	0	0	0	8.5362	40.2889	140
3300006390	*Microbiome	Draft	Aqueous microbial communities from the Delaware River and Bay under freshwater to marine salinity gradient to study organic matter cycling in a time-series	Aqueous microbial communities from the Delaware River and Bay under freshwater to marine salinity gradient to study organic matter cycling in a time-series - DEBay_Sum_22_N_>0.8_RNA2 (Metagenome Metatranscriptome)	DOE Joint Genome Institute (JGI)	3300006390	170937741	561917	13.72	0	0	0	0	0	6.98416	35.9333	109
3300006373	*Microbiome	Draft	Aqueous microbial communities from the Delaware River and Bay under freshwater to marine salinity gradient to study organic matter cycling in a time-series	Aqueous microbial communities from the Delaware River and Bay under freshwater to marine salinity gradient to study organic matter cycling in a time-series - DEBay_Fall_15_>0.8_RNA1 (Metagenome Metatranscriptome)	DOE Joint Genome Institute (JGI)	3300006373	109508119	322311	0.762222	0	0	0	0	0	3.10407	4.35556	42
3300003681	*Microbiome	Draft	Marine archaeal communities from Monterey Bay, CA, that are ammonia-oxidizing	Ammonia-oxidizing marine microbial communities from Monterey Bay, California, USA - Metatranscriptome CAN11_48_BLW_10 (Metagenome Metatranscriptome)	DOE Joint Genome Institute (JGI)	3300003681	58204606	146930	6.86	2.60837	0	0	0	0	5.43213	63.1556	88
									82.32	32.6046	0	0	0	0	89.2421	891.8	1132
								MG Mean	9.14667	3.62273	0	0	0	0	9.91579	99.0889	125.778
